# Supplementary material for: Impact of florfenicol dosing regimen on the phenotypic and genotypic resistance of enteric bacteria in steers
Source: Sci Rep. 2024 Feb 28;14:4920. doi: 10.1038/s41598-024-55591-8 (PMC10901817; doi:10.1038/s41598-024-55591-8)
Supplement: Supplementary file 13 — Supplementary Table 1. [file 41598_2024_55591_MOESM13_ESM.xlsx]

## Sheet: Sheet1
	Time Point (hr)	0	72	96	168	672	912
	Enterococcus hirae	24	11	23	15	25	38
	Enterococcus casseliflavus	29	25	20	25	15	28
	Enterococcus mundtii	28	24	24	21	28	11
	Enterococcus gallinarum	1	0	0	0	0	1
