# Supplementary material for: Impact of florfenicol dosing regimen on the phenotypic and genotypic resistance of enteric bacteria in steers
Source: Sci Rep. 2024 Feb 28;14:4920. doi: 10.1038/s41598-024-55591-8 (PMC10901817; doi:10.1038/s41598-024-55591-8)
Supplement: Supplementary file 14 — Supplementary Table 2. [file 41598_2024_55591_MOESM14_ESM.xlsx]

## Sheet: Sheet1
	AMPICILLIN						MINOCYCLINE
	Time	Dose	Median MIC	IQR	Range		Time	Dose	Median MIC	IQR	Range
	0	High	0	0	0-32		0	High	0	0	0-8
	0	Low	0	0	0		0	Low	0	4	0-8
	72	High	0	32	0-32		72	High	3	4	0-16
	72	Low	16	32	0-32		72	Low	2	4	0-4
	96	High	32	32	0-32		96	High	4	2	0-16
	96	Low	32	32	0-32		96	Low	4	2	0-8
	168	High	0	32	0-32		168	High	2	4	0-8
	168	Low	0	32	0-32		168	Low	4	2	0-4
	672	High	0	0	0		672	High	0	0	0-4
	672	Low	0	0	0		672	Low	0	3.5	0-8
	912	High	0	0	0-32		912	High	0	2	0-8
	912	Low	0	0	0		912	Low	0	3.5	0-8
	CEFAZOLIN
	Time	Dose	Median MIC	IQR	Range		TETRACYCLINE
	0	High	2	0	2-4		Time	Dose	Median MIC	IQR	Range
	0	Low	2	0	2-2		0	High	0	0	0-16
	72	High	2	0	0-4		0	Low	0	16	0-16
	72	Low	2	2	2-4		72	High	16	0	16
	96	High	2	2	2-4		72	Low	16	0	16
	96	Low	2	2	0-8		96	High	16	0	0-16
	168	High	2	2	0-4		96	Low	16	0	0-16
	168	Low	2	1.5	2-4		168	High	16	0	0-16
	672	High	2	0	2-4		168	Low	16	0	0-16
	672	Low	2	0	2-4		672	High	0	16	0-16
	912	High	2	0	0-16		672	Low	4	16	0-16
	912	Low	2	0	2-4		912	High	0	16	0-16
							912	Low	0	16	0-16
	Supplemental Table 1: Descriptive statistics for E. coli MIC values for select antimicrobials.
