# Supplementary material for: Impact of florfenicol dosing regimen on the phenotypic and genotypic resistance of enteric bacteria in steers
Source: Sci Rep. 2024 Feb 28;14:4920. doi: 10.1038/s41598-024-55591-8 (PMC10901817; doi:10.1038/s41598-024-55591-8)
Supplement: Supplementary file 15 — Supplementary Table 3. [file 41598_2024_55591_MOESM15_ESM.xlsx]

## Sheet: Sheet1
	AMPICILLIN						VANCOMYCIN						ERYTHROMYCIN
	Time	Dose	Median MIC	IQR	Range		Time	Dose	Median MIC	IQR	Range		Time	Dose	Median MIC	IQR	Range
	0	High	0.5	0.5	0.5-1		0	High	0.5	0.5	0-4		0	High	0	0	0-2
	0	Low	0.5	0	0.25-1		0	Low	4	3	0.5-4		0	Low	2	2	0-4
	72	High	0.5	0	0.25-0.5		72	High	0.5	1.25	0.5-4		72	High	0	0.5	0-2
	72	Low	0.5	0	0.25-1		72	Low	4	3	0.5-4		72	Low	1	2	0-4
	96	High	0.5	0	0.5-1.0		96	High	1	3.5	0-4		96	High	0	2	0-2
	96	Low	0.5	0	0.25-1		96	Low	1	3.5	0.5-4		96	Low	0	2	0-2
	168	High	0.5	0	0.25-1		168	High	0.5	0.5	0.5-4		168	High	0	0	0-4
	168	Low	0.5	0	0.25-2		168	Low	2	3.5	0.5-4		168	Low	2	2	0-4
	672	High	0.5	0.5	0.25-2		672	High	0.5	0.5	0.5-4		672	High	0	0	0-4
	672	Low	0.5	0	0-1		672	Low	1	3.5	0.5-4		672	Low	0	2	0-4
	912	High	0.5	0	0.25-1		912	High	0.5	3.5	0.5-8		912	High	0	2	0-4
	912	Low	0.5	0	0.25-1		912	Low	1	3.375	0.5-4		912	Low	2	2	0-8
	PENICILLIN						DAPTOMYCIN						TETRACYCLINE
	Time	Dose	Median MIC	IQR	Range		Time	Dose	Median MIC	IQR	Range		Time	Dose	Median MIC	IQR	Range
	0	High	1	1	0.5-8		0	High	1	2.5	0-8		0	High	0	0	0-32
	0	Low	0.5	0.5	0.5-2		0	Low	1	0	0-8		0	Low	0	0	0-32
	72	High	1	0.125	0.5-1		72	High	1	0.75	0-8		72	High	0	0	0-32
	72	Low	1	0.5	0.25-2		72	Low	1	1	0-8		72	Low	0	32	0-32
	96	High	1	0.5	0.5-4		96	High	2	7	0-8		96	High	0	32	0-32
	96	Low	1	0.5	0.5-4		96	Low	1	4	0-8		96	Low	0	8	0-32
	168	High	1	0	0.5-4		168	High	1	3	0-8		168	High	0	0	0-32
	168	Low	1	0.5	0.25-8		168	Low	1	1	0-8		168	Low	0	0	0-32
	672	High	1	0.75	0.25-4		672	High	1.2	3	0-8		672	High	0	0	0-32
	672	Low	0.5	0.5	0-2		672	Low	1	1	0-8		672	Low	0	0	0-32
	912	High	1	0.5	0.25-2		912	High	1	3	0-4		912	High	0	0	0-32
	912	Low	1	0.5	0.25-2		912	Low	2	3	0-8		912	Low	0	24	0-32
	CIPROFLOXACIN						LEVOFLOXACIN						RIFAMPIN
	Time	Dose	Median MIC	IQR	Range		Time	Dose	Median MIC	IQR	Range		Time	Dose	Median MIC	IQR	Range
	0	High	0	0	0-4		0	High	1	0.5	0.5-4		0	High	0	0	0-8
	0	Low	2	2	0-2		0	Low	2	1	0.5-4		0	Low	1	4	0-8
	72	High	0	0.5	0-2		72	High	1	0.375	0.5-2		72	High	0	1	0-2
	72	Low	2	2	0-4		72	Low	2	1.5	0-2		72	Low	4	8	0-8
	96	High	0	2	0-2		96	High	1	1.5	0.5-2		96	High	0	2	0-4
	96	Low	0	2	0-2		96	Low	1	1.125	0.5-4		96	Low	0.5	4	0-4
	168	High	0	0	0-4		168	High	1	0	0.5-4		168	High	0	0.75	0-8
	168	Low	0	2	0-2		168	Low	2	1	0.5-4		168	Low	1	4	0-8
	672	High	0	0	0-4		672	High	1	0.5	0.5-4		672	High	0	1.75	0-8
	672	Low	0	2	0-4		672	Low	1	1	0-4		672	Low	0	3	0-4
	912	High	0	2	0-4		912	High	1	1.5	0.5-4		912	High	1	1	0-8
	912	Low	0	2	0-4		912	Low	0.5	1.5	0.5-2		912	Low	0	2	0-4
	CHLORAMPHENICOL						Quinupristin/dalfoprisitin						GENTAMICIN
	Time	Dose	Median MIC	IQR	Range		Time	Dose	Median MIC	IQR	Range		Time	Dose	Median MIC	IQR	Range
	0	High	6	4	4-8		0	High	2	0	0-2		0	High	8	4	0-16
	0	Low	8	4	4-8		0	Low	2	2	0-4		0	Low	4	4	0-8
	72	High	8	0	4-16		72	High	2	0	2-4		72	High	4	4	0-16
	72	Low	8	4	4-8		72	Low	2	2	2-4		72	Low	0	4	0-8
	96	High	8	4	4-8		96	High	2	0	0-2		96	High	8	4	0-16
	96	Low	4	4	0-8		96	Low	2	0	0-4		96	Low	8	4	0-8
	168	High	8	0	4-8		168	High	2	0	2-4		168	High	8	4	0-16
	168	Low	8	0	4-8		168	Low	2	0	2-4		168	Low	4	8	0-8
	672	High	8	4	0-8		672	High	2	1.5	0-2		672	High	8	4	0-16
	672	Low	8	4	0-8		672	Low	2	0	0-4		672	Low	4	8	0-8
	912	High	4	4	4-8		912	High	2	0	0-4		912	High	4	4	0-16
	912	Low	4	4	4-8		912	Low	2	1.5	0-4		912	Low	4	8	0-16
	TIGERCYCLINE
	Time	Dose	Median MIC	IQR	Range
	0	High	0.06	0.06	0-0.12
	0	Low	0.12	0.06	0-0.12
	72	High	0.06	0.06	0-0.12
	72	Low	0.12	0.06	0-0.12
	96	High	0.06	0.06	0-0.12
	96	Low	0.06	0.015	0-0.12
	168	High	0.06	0.045	0-0.12
	168	Low	0.06	0	0-0.12
	672	High	0.06	0.06	0-0.12
	672	Low	0.12	0.06	0-1
	912	High	0	0.06	0-0.12
	912	Low	0.06	0.12	0-0.12
	Supplemental Table 2: Descriptive statistics for Enterococcus MIC values for selected antimicrobials.
